# Supplementary material for: Niches, Population Structure and Genome Reduction in Ochrobactrum intermedium: Clues to Technology-Driven Emergence of Pathogens
Source: PLoS One. 2014 Jan 17;9(1):e83376. doi: 10.1371/journal.pone.0083376 (PMC3894950; doi:10.1371/journal.pone.0083376)
Supplement: Table S1 — Strains or clones affiliated to O. intermedium / O. ciceri on the basis of 16S rRNA or recA genes sequence analysis in publications (see Materials and Methods ). Results were sorted by origin. The strains or clones not confirmed to belong to O. intermedium/O. ciceri were indicated in bold. NA, not applicable. a 46-bp atypical insertion in rrs described by Teyssier et al., 2003 [9]. (XLSX) [file pone.0083376.s003.xlsx]

## Sheet: Table S1
isolate or clone affiliation	strain(s) (name/number)	origin of strain	remarks	identification (16S, API, recA)	reference	46-bp insertion a
O. intermedium	3 strains	human blood	description of O. intermedium	strains LMG3301T and CIP105840 included in this study	[1]	NA
O. intermedium	1 strain	bacteremia (bladder cancer)	resistant to colistin and polymyxin B	" The sequencing result revealed that it was most closely related to both O. anthropi and O. intermedium with more than 99% DNA identity", 800bp (no sequence deposited)	[2]	NA
O. intermedium	21 strains	various human clinicals samples	Montpellier (France) hospital	13 strains included in this study	[3], [4],[5],[6]	+ / -
O. intermedium	RMA 16449	pelvic abcess	initialy identified as O. anthropi (API 20NE kit (bioMerieux) and partial 16S rRNA gene sequecing )	reclassified as O. intermedium on the basis of partial recA gene sequence (Scholz et al. 2008)	[7]	-
O. intermedium	M86	stomach (patient with non-ulcer dyspepsia)	isolated with H. pylori. Resistant to gentamicin, colistin and polymyxin B, sensitive to tobramycin	partial recA gene sequence (896/897bp with LMG3301T)	[8]	-
O. intermedium	6 strains	blood, feces and a liver abscess in a patient after liver transplantation	resistant to tobramycin and polymyxin B	1362/1364bp avec LMG18956	[9]	-
O. intermedium	WX92	poultry waste polluted river		1361/1363bp avec CCUG39736	[10]	-
uncultured bacterium	1 clone	human skin (elbow)		1288/1291bp with CCUG39736	[11]	-
O. intermedium	ADV111	expectoration (cystic fibrosis)		strain ADV111 included in this study	[12]	+
O. intermedium	1 strain	human blood		">99% identity in 16S rRNA gene sequence with LMG3301T"	[13]	NA
O. intermedium	PLA 71	fecal microflora of healthy full-term Indian infant	vaginal delivery (day 7)	987/992bp with LMG18956	[14]	NA
O. anthropi, Ochrobactrum sp.	10 strains	biological degreasing system		>99.8% homology on 1400bp with the strain LMG18956	[15]	-
O. ciceri	W2	actived sludge (corn stover)	produce bioflocculants	"99.99% sequence similarity with O. ciceri Ca-34T"	[16]	+
O. intermedium	BCR400	chromium contaminated soil	reduce the hexavalent chromium	1367/1373bp with CCUG39736 + Biolog	[17]	-
Ochrobactrum sp.	HPC280	wastewater from dye industry		562/565bp with ADV21	[18]	NA
O. intermedium	ANKI	azobenzene-polluted soil	nitrogen-fixing bacterium able to decolorize azobenzene	partial 16S rRNA gene sequence («99% similarity with ADV14 »), (no sequence deposited)	[19]	NA
O. intermedium	SDCr-5	effluent of dying industry	reduce the hexavalent chromium	428/428bp with LMG3301T	[20]	-
Ochrobactrum sp.	CdSP9	slag disposal site of an iron and steel factory	this cadmium resistant strain have promise for bioremediation as well as for plant growth promotion [46]	694/695bp with LMG3301T	[21]	NA
O. anthropi	STCr-1	industrial wastes	chromium-resistant bacteria	618/620bp with CCUG4470	[22]	+
O. intermedium	HC6	petroleum hydrocarbon contaminated water using industrial wastewater as a sole carbon source		"99% similarity" (no sequence deposited)	[23]	NA
Ochrobactrum sp.	BCb12/2	activated sludges derived from plant receiving nonylphenol ethoxylates contaminated wastewaters	degrade the nonylphenol ethoxylates	1260/1269bp with LMG18956	[24]	-
Bacterium	2 strains	soils contaminated by transformer oil with a high content of polychlorinated biphenyl	degradation of polychlorinated biphenyl	1311/1322bp with the strain LMG3301T	[25]	-
Ochrobactrum sp.	N1	petroleum-contaminated seawater	biodegradation of crude oil using an efficient microbial consortium	1390/1390bp with CCUG4470	[26]	+
uncultured bacterium	4 clones	aerosols and fluids in metalworking industry		1302/1304bp with CCUG39736 and 1334 to 1340/1342bp with LMG18956	[27]	-
O. anthropi	G3	microbial consortia able to degrade aromatic hydrocarbons		1473/1475bp with LMG18956	[28]	-
Ochrobactrum sp.	WatG-BA isolate O	paddy soil microcosm artificially contaminated with diesel oil		1468/1475bp with LMG18956	[29]	-
O. intermedium	BN-3	rhizosphere of Eucalyptus camaldulensis (Pb-contaminated soil)	inoculation of this strain significantly increased the biomass and Pb accumulation by E. camaldulensis.	837/840bp with CCUG4470	[30]	+
O. intermedium	5 strains	Industrial environment		partial recA gene sequence	[31]	-
O. intermedium	4 strains	soil (n=3) and water (n=1)		partial recA gene sequence. Strains LMG18956 and LMG3306 included in this study		-/NA
O. intermedium	8 strains	various human clinicals samples		partial recA gene sequence. Strains LMG379, LMG5425, LMG5426, LMG5446, CCUG1838, CCUG44770 and CCUG39736 included in this study		+/-
O. intermedium	DN2	tobacco plantation soil	nicotine-degrading bacterium	1360/1360bp with CCUG39736	[32]	-
O. intermedium	5 strains	soil		LMG18956 included in this study	[33]	-
O. intermedium	9 strains	rice paddy soil	denitrifying bacteria	>99.8% homology on 1440bp with the strain LMG18956	[34]	-
O. ciceri	Ca34T	nodules of chickpea (Cicer arietinum)	description of Ochrobactrum ciceri	strain Ca34T included in this study	[35]	+
Ochrobactrum sp.	2 strains	nodules of Acaciaspp.	this strains are able to renodulate their host plant of isolation and stimulate their growth	1379/1383bp and 1366/1367bp with CCUG39736	[36]	-
O. intermedium	GN-05-3b	endophytic bacteria of banana		605/606bp with CCUG39736	[37]	-
O. intermedium	M31	endophytic bacteria of Aglaonemacultures		508/509bp with LMG18956	[38]	NA
O. intermedium	10 strains	nematode (Heterorhabditis indica)	natural dixenic association	strains DO07/sat and PR17/sat included in this study	[39]	+/NA
Ochrobactrum sp.	CCM7036	intestine of Phlebotomus duboscqi		strain CCM7036 included in this study	[40]	+
O. intermedium	B9	Lascaux cave		partial 16S rRNA gene sequence (no sequence deposited for this strain)	[41]	NA
O. intermedium	1 strain	crude oil contaminated site	petroleum degrading microbial consortium	partial 16S rRNA gene sequence (no sequence deposited)	[42]	NA
O. intermedium	4 strains	sheeps and goats		partial 16S rRNA gene sequence (no sequence deposited)	[43]	NA
O. intermedium	CrT-1	waste-water of tannery		partial 16S rRNA gene sequence (no sequence deposited)	[44]	NA
O. intermedium	1 strain	biological metal-cleaning process		1291/1293bp with O. pseudintermedium ADV31T	[45]	-
