# Supplementary material for: Niches, Population Structure and Genome Reduction in Ochrobactrum intermedium: Clues to Technology-Driven Emergence of Pathogens
Source: PLoS One. 2014 Jan 17;9(1):e83376. doi: 10.1371/journal.pone.0083376 (PMC3894950; doi:10.1371/journal.pone.0083376)
Supplement: Table S2 — Deposited sequences in genetic databases not associated with a publication corresponding to strains or clones of O. intermedium / O. ciceri on the basis of 16S rRNA gene or 16S–23S rRNA intergenic spacer sequence analysis (see Materials and Methods ). Results were sorted by origin. The strains or clones not affiliated to O. intermedium/O. ciceri were indicated in bold. NA, not applicable. a 46-bp atypical insertion in rrs described by Teyssier et al., 2003 [9]. (XLSX) [file pone.0083376.s004.xlsx]

## Sheet: Table S2
isolate or clone affiliation	accession number	origin of strain	identification (16S, 16S-23S ribosomal RNA intergenic spacer)	46-bp insertion a
Ochrobactrum sp.	AF028733	human blood (strain Relman1999)	1443/1447bp with LMG18956	-
O. anthropi	JQ404484	lung from sheep with pneumonia	1320/1320bp with LMG18956	-
O. intermedium	JQ951797	gastric biopsy	934/935bp with LMG3301T	NA
Ochrobactrum sp.	AF515675	stomach of gastritic patient	1416/1426bp with LMG18956	-
O. intermedium	AY093589	sputum of a transiently colonized pediatric patient with cystic fibrosis	909/909bp with CCUG39736	NA
O. intermedium	JX461334	stomach biopsy	376/378bp (16S-23S ribosomal RNA intergenic spacer) with LMG3301T	NA
O. intermedium	JX461337	stomach biopsy	377/378bp (16S-23S ribosomal RNA intergenic spacer) with LMG3301T	NA
O. intermedium	JQ743667	oil	1390/1393bp with LMG18956	-
Ochrobactrum sp.	HQ652579	magnetite drainage sample	1448/1455bp with LMG18956	-
Bacillus sp.	EU281627	waste water from a pesticide company	1437/1441bp with LMG18956	-
Bacillus sp.	EU281633	waste water from a pesticide company	1432/1442bp with LMG18956	-
Bacillus sp.	EU281629	waste water from a pesticide company	1436/1441 with LMG18956	-
uncultured bacterium	JF741940	oil reservoir	1439/1441bp with LMG18956	-
uncultured bacterium	JQ978970	atrazine-contaminated soil added with inorganic nitrogen and DAT1	1439/1441bp with LMG18956	-
Ochrobactrum sp.	JX532993	triazophos (organophosphate pesticide) degrading local isolate	1391/1392bp with CCUG4470	+
Ochrobactrum sp.	JN713902	study on oilfield polymer-bearing wastewater by biologic contact oxidation method	1408/1409bp with CCUG4470	+
uncultured Ochrobactrum sp.	AY851687	molecular methods analysis of seven polyacrylamide-degrading bacterium	1434/1434bp with CCUG4470	+
uncultured Ochrobactrum sp.	AY851688	molecular methods analysis of seven polyacrylamide-degrading bacterium	1447/1448bp with LMG18956	-
O. anthropi	EU352765	microbial enhanced oil recovery	1441/1446bp with LMG18956	-
O. anthropi	KC195785	glyphosate contaminated soil	1349/1356bp with CCUG39736	-
O. anthropi	JN248785	actived sludge (biodegradation of lambda-cyhalothrin)	1363/1369bp with LMG3301T	-
Ochrobactrum sp.	JF820105	soil from gas field	1329/1333bp with LMG3301T	-
Gluconacetobacter sp.	GU247753	agricultural soils treated with pesticides and herbicides	1436/1441bp with LMG18956	-
Ochrobactrum sp.	DQ288887	isolation and identification of a carbaryl-degrading bacterium	1445/1449bp with LMG18956	-
uncultured bacterium	EF219037	structure and significance Rhizobiales biofouling biofilms on reverse osmosis membrane treating MBR effluent	1418/1432bp with CCM7036	+
uncultured Ochrobactrum sp.	EU000376	microbial petroleum reservoirs analyzed -DGGE oil field	1437/1448bp with LMG18956	-
Ochrobactrum sp.	EU439404	soil near an oil refinery	1398/1400bp with LMG18956	-
Ochrobactrum sp.	HM004554	soil (prometryn-degrading bacterium)	1355/1359bp with LMG3301T	-
uncultured bacterium	HM127286	Chaerhan lake (salt lake)	1406/1407bp with LMG18956	-
O. anthropi	JF343176	Chilka lake	1335/1335bp with CCUG4470	+
Ochrobactrum sp.	JQ518360	soil	1377/1377bp with CCUG4470	+
O. ciceri	HE572900, HE662858	wheat rhizosphere	649/652bp and 647/650bp with O. ciceri Ca-34T	+
Ochrobactrum sp.	JX081314	wheat rhizospheric soil	1408/1409bp with CCUG4470	+
Ochrobactrum sp.	JF313266	sweet pea	1427/1435bp with CCUG4470	+
O. anthropi	GQ368700	rice rhizosphere soil	1355/1359bp with CCUG39736	-
Ochrobactrum sp.	FN645731	isolation of nitrogen-fixing bacteria from different stages of the composting process of cotton crop residues	1434/1434bp with CCUG4470	+
O. intermedium	HM217123	Allium sativum	1386/1386bp with LMG18956	-
uncultured bacterium	EU769179	velvetleaf seed	600/601bp with CCUG4470	+
uncultured bacterium	EU769202	velvetleaf seed	1389/1395bp with CCUG39736	-
uncultured bacterium	EU769195	velvetleaf seed	1388/1393bp with CCUG39736	-
uncultured bacterium	EU769199	velvetleaf seed	1388/1395bp with CCUG39736	-
uncultured bacterium	EU769153	velvetleaf seed	1383/1394bp with CCUG39736	-
uncultured bacterium	EU769192	velvetleaf seed	1386/1393bp with CCUG39736	-
uncultured bacterium	EU769203	velvetleaf seed	1385/1393bp with CCUG39736	-
uncultured bacterium	EU769201	velvetleaf seed	1388/1395bp with CCUG39736	-
uncultured bacterium	EU769191	velvetleaf seed	1389/1393bp with CCUG39736	-
uncultured bacterium	EU769200	velvetleaf seed	1385/1393bp with CCUG39736	-
uncultured bacterium	EU769193	velvetleaf seed	1388/1393bp with CCUG39736	-
Delftia sp.	EU878236	soil	1373/1374bp with CCUG39736	-
O. ciceri	JX646639	sheep rumen	1405/1418bp with CCUG4470	+
Ochrobactrum sp.	JX646633	sheep rumen	1402/1412bp with CCUG4470	+
O. ciceri	JX646649	camel rumen	1411/1421bp with CCUG4470	+
Ochrobactrum sp.	HE995764	laboratory-reared host (sand flies)	1398/1398bp with LMG18956	-
O. intermedium	JX393005	edible frog intestine	1370/1375bp with CCUG39736	-
Ochrobactrum sp.	EF692534	sediment of fish pond	1346/1352bp with CCUG39736	-
